# Supplementary material for: Performance and robustness analysis reveals phenotypic trade-offs in yeast
Source: Life Sci Alliance. 2023 Oct 30;7(1):e202302215. doi: 10.26508/lsa.202302215 (PMC10618107; doi:10.26508/lsa.202302215)
Supplement: Supplementary file 1 [file LSA-2023-02215_TableS1.xls]

## Sheet: Sheet1
Chemical	Carbon source	Concentration (g/L)	Reference
	D-(+)-Glucose	65, 30, 20	(Palmqvist et al., 1998; van Dijk et al., 2019)
D-(+)-Xylose	D-(+)-Glucose (5 g/L)	36, 16	(van Dijk et al., 2019)
	D-(+)-Galactose	4.5, 2	(Koppram et al., 2012; Palmqvist et al., 1998)
L-(+)-Arabinose	D-(+)-Glucose (5 g/L)	4, 2	(Cavka & Jönsson, 2013; Koppram et al., 2012)
	D-(+)-Mannose	16, 10	(Koppram et al., 2012; Palmqvist et al., 1998)
Formic acid	D-(+)-Glucose (20 g/L)	3.5, 1	(Koppram et al., 2012; Palmqvist et al., 1998; van Dijk et al., 2019)
Acetic acid	D-(+)-Glucose (20 g/L)	6, 4.5	(Cavka & Jönsson, 2013; Koppram et al., 2012; van Dijk et al., 2019)
DL-Lactic acid	D-(+)-Glucose (20 g/L)	7, 2	(Favaro et al., 2013; Kim, 2018)
Levulinic acid	D-(+)-Glucose (20 g/L)	5, 2.5	(Koppram et al., 2012; Palmqvist et al., 1998)
5-Hydroxymethylfurfural	D-(+)-Glucose (20 g/L)	6, 0.5	(Palmqvist et al., 1998; van Dijk et al., 2019)
Furfural	D-(+)-Glucose (20 g/L)	3, 1	(Koppram et al., 2012; van Dijk et al., 2019)
Vanillin	D-(+)-Glucose (20 g/L)	2, 0.5	(Koppram et al., 2012)
Ethanol	D-(+)-Glucose (20 g/L)	90, 45	(Olsson & Hahn-Hägerdal, 1996)
NaCl	D-(+)-Glucose (20 g/L)	80, 25	(Hohmann, 2002)
